# Supplementary material for: Antimicrobial Resistance in Commensal Bacteria from Large-Scale Chicken Flocks in the Dél-Alföld Region of Hungary
Source: Vet Sci. 2025 Jul 24;12(8):691. doi: 10.3390/vetsci12080691 (PMC12389816; doi:10.3390/vetsci12080691)
Supplement: Supplementary file 1 [file vetsci-12-00691-s001.zip]

Archive with 10 entries (10 files):
- Supplementary Figure S1.png
- Supplementary Figure S2.png
- Supplementary Figure S3.png
- Supplementary Figure S4.png
- Supplementary Figure S5.png
- Supplementary Figure S6.png
- Supplementary Figure S7.png
- Supplementary Figure S8.png
- Supplementary Figure S9.png
- vetsci-3705989 - Supplementary materials.pdf
